# Supplementary material for: Exploring the Scope of Functionalized N-Acylneuraminic Acid β-Methyl Glycosides as Inhibitors of Neisseria meningitidis CMP-Sialic Acid Synthetase
Source: Molecules. 2025 Nov 7;30(22):4329. doi: 10.3390/molecules30224329 (PMC12654856; doi:10.3390/molecules30224329)
Supplement: Supplementary file 1 [file molecules-30-04329-s001.zip]

Archive with 2 entries (2 files):
- Supporting information-1.pdf
- Supporting information-2.pdf
